# Supplementary material for: Effects of Virtually Led Value-Based Preoperative Assessment on Safety, Efficiency, and Patient and Professional Satisfaction
Source: J Clin Med. 2025 Apr 29;14(9):3093. doi: 10.3390/jcm14093093 (PMC12072373; doi:10.3390/jcm14093093)
Supplement: Supplementary file 1 [file jcm-14-03093-s001.zip]

Archive with 4 entries (4 files):
- Supplementary S1_English.pdf
- Supplementary S2.pdf
- Supplementary S3.pdf
- Supplementary S4.pdf
